# Supplementary material for: Association of Different Risk Scores and 30-Day Mortality in Kidney Transplant Recipients with COVID-19
Source: Medicina (Kaunas). 2023 Mar 26;59(4):657. doi: 10.3390/medicina59040657 (PMC10146380; doi:10.3390/medicina59040657)
Supplement: Supplementary file 1 [file medicina-59-00657-s001.zip]

Archive with 1 entries (1 files):
- medicina-2269024-supplementary.pdf
